# Supplementary material for: A World-First Surgical Instrument for Minimally Invasive Robotically-Enabled Transplantation of Heart Patches for Myocardial Regeneration: A Brief Research Report
Source: Front Surg. 2021 Oct 6;8:653328. doi: 10.3389/fsurg.2021.653328 (PMC8526867; doi:10.3389/fsurg.2021.653328)
Supplement: Supplementary file 1 [file Data_Sheet_1.ZIP]

Archive with 12 entries (12 files):
- Arm Adjustment Grip_5.SLDPRT
- Arm Open Angle Adjustment Grip_5.SLDPRT
- Arm_5.SLDPRT
- Body Cover_5.SLDPRT
- Centre Rod_5.SLDPRT
- Demostration_Assem_Version_5.SLDASM
- Link_5.SLDPRT
- Movable Main Body_5.SLDPRT
- Movable Platform Link_5.SLDPRT
- Movable Platform_5.SLDPRT
- Test Curve link_5.SLDPRT
- Test1.SLDPRT
